# Supplementary material for: CO2-Switchable Hierarchically Porous Zirconium-Based MOF-Stabilized Pickering Emulsions for Recyclable Efficient Interfacial Catalysis
Source: Materials (Basel). 2023 Feb 17;16(4):1675. doi: 10.3390/ma16041675 (PMC9960431; doi:10.3390/ma16041675)
Supplement: Supplementary file 1 [file materials-16-01675-s001.zip]

Archive with 1 entries (1 files):
- materials-2151229-supplementary.pdf
